# Supplementary material for: Touchscreen and Translational Cognition: A Systematic Review of Trials in Humans and Rodents
Source: J Neurochem. 2025 Nov 14;169(11):e70297. doi: 10.1111/jnc.70297 (PMC12617393; doi:10.1111/jnc.70297)
Supplement: Supplementary file 1 — Data S1: jnc70297‐sup‐0001‐supinfo.zip. [file JNC-169-0-s001.zip]

Archive with 1 entries (1 files):
- jnc70297-sup-0001-supinfo
