# Supplementary material for: Touchscreen and Translational Cognition: A Systematic Review of Trials in Humans and Rodents
Source: J Neurochem. 2025 Nov 14;169(11):e70297. doi: 10.1111/jnc.70297 (PMC12617393; doi:10.1111/jnc.70297)
Supplement: Supplementary file 1 — Data S1: jnc70297‐sup‐0001‐supinfo.zip. [file JNC-169-0-s001.zip › jnc70297-sup-0001-supinfo]

## Sheet: Cross-sectional
JBI CRITICAL APPRAISAL CHECKLIST FOR CROSS-SECTIONAL STUDIES
Link	Title	Author/Year	1. Were the criteria for inclusion in the sample clearly defined?	2. Were the study subjects and the setting described in detail?	3. Was the exposure measured in a valid and reliable way?	4. Were objective, standard criteria used for measurement of the condition?	5. Were confounding factors identified?	6. Were strategies to deal with confounding factors stated?	7. Were the outcomes measured in a valid and reliable way?	8. Was appropriate statistical analysis used?
https://pmc.ncbi.nlm.nih.gov/articles/PMC7820021/	A cross-species assessment of behavioral flexibility in compulsive disorders	Benzina et al. 2021	Yes	Yes	Yes	Yes	Yes	Yes	Yes	Yes
https://pmc.ncbi.nlm.nih.gov/articles/PMC7658221/	Similar cognitive deficits in mice and humans in the chronic phase post-stroke identified using the touchscreen-based paired-associate learning task	Chow et al. 2020	Yes	Yes	Yes	Yes	Yes	Yes	Yes	Yes
https://www.frontiersin.org/journals/neurology/articles/10.3389/fneur.2019.00858/full	A Touchscreen Motivation Assessment Evaluated in Huntington's Disease Patients and R6/1 Model Mice	Heath et al. 2019	Yes	Yes	Yes	Yes	Yes	No	Yes	Yes
https://pmc.ncbi.nlm.nih.gov/articles/PMC4131247/	Synaptic scaffold evolution generated components of vertebrate cognitive complexity	Nithianantharajah et al. 2013	Yes	Yes	Yes	Yes	No	No	Yes	Yes
https://pmc.ncbi.nlm.nih.gov/articles/PMC4589696/	Bridging the translational divide: identical cognitive touchscreen testing in mice and humans carrying mutations in a disease-relevant homologous gene	Nithianantharajah et al. 2015	Yes	Yes	Yes	Yes	No	No	Yes	Yes
JBI CRITICAL APPRAISAL CHECKLIST FOR RCT STUDIES
Link	Title	Author/Year	1. Was true randomization used for assignment of participants to treatment groups?	2. Was allocation to treatment groups concealed?	3. Were treatment groups similar at the baseline?	4. Were participants blind to treatment assignment?	5. Were those delivering treatment blind to treatment assignment?	6. Were outcomes assessors blind to treatment assignment?	7. Were treatment groups treated identically other than the intervention of interest?	8. Was follow up complete and if not, were differences between groups in terms of their follow up adequately described and analyzed?	9. Were participants analyzed in the groups to which they were randomized?	10. Were outcomes measured in the same way for treatment groups?	11. Were outcomes measured in a reliable way?	12. Was appropriate statistical analysis used?	13. Was the trial design appropriate, and any deviations from the standard RCT design (individual randomization, parallel groups) accounted for in the conduct and analysis of the trial?-
https://pmc.ncbi.nlm.nih.gov/articles/PMC6340711/	Amphetamine improves mouse and human attention in the 5-Choice Continuous Performance Task	MacQueen et al. 2018	Yes	Yes	Yes	Yes	Yes	No	Yes	Yes	Yes	Yes	Yes	Yes	No
